# Supplementary material for: Human Umbilical Cord Blood Endothelial Progenitor Cell-Derived Extracellular Vesicles Control Important Endothelial Cell Functions
Source: Int J Mol Sci. 2023 Jun 7;24(12):9866. doi: 10.3390/ijms24129866 (PMC10297996; doi:10.3390/ijms24129866)
Supplement: Supplementary file 1 [file ijms-24-09866-s001.zip]

Archive with 1 entries (1 files):
- ijms-2409988-supplementary.pdf
